# Supplementary material for: CX3CL1 Recruits NK Cells Into the Central Nervous System and Aggravates Brain Injury of Mice Caused by Angiostrongylus cantonensis Infection
Source: Front Cell Infect Microbiol. 2021 May 4;11:672720. doi: 10.3389/fcimb.2021.672720 (PMC8129578; doi:10.3389/fcimb.2021.672720)
Supplement: Supplementary Table 1 — Primer sequences used for qRT-PCR. [file Table_1.xlsx]

## Sheet: Sheet1
Gene	Forward primer sequence (5'→3')	Reverse primer sequence (5'→3')
IL-1β	GCAACTGTTCCTGAACTCAACT	ATCTTTTGGGGTCCGTCAACT
IL-6	GAGGATACCACTCCCAACAGACC	AAGTGCATCATCGTTGTTCATACA
TNF-α	CTGTAGCCCACGTCGTAGC	TTGAGATCCATGCCGTTG
CCL1	GTTGAGGCGCAGCTTTCTCTA	GTTGAGGCGCAGCTTTCTCTA
CCL2	TTAAAAACCTGGATCGGAACCAA	GCATTAGCTTCAGATTTACGGGT
CCL3	TTCTCTGTACCATGACACTCTGC	CGTGGAATCTTCCGGCTGTAG
CCL4	TTCCTGCTGTTTCTCTTACACCT	CTGTCTGCCTCTTTTGGTCAG
CCL5	GCTGCTTTGCCTACCTCTCC	TCGAGTGACAAACACGACTGC
CXCL10	CCAAGTGCTGCCGTCATTTTC	GGCTCGCAGGGATGATTTCAA
CX3CL1	ACGAAATGCGAAATCATGTGC	CTGTGTCGTCTCCAGGACAA
CCR1	CTCATGCAGCATAGGAGGCTT	ACATGGCATCACCAAAAATCCA
CCR2	ATCCACGGCATACTATCAACATC	CAAGGCTCACCATCATCGTAG
CCR3	TCGAGCCCGAACTGTGACT	CCTCTGGATAGCGAGGACTG
CCR4	GGAAGGTATCAAGGCATTTGGG	GTACACGTCCGTCATGGACTT
CCR5	TTTTCAAGGGTCAGTTCCGAC	GGAAGACCATCATGTTACCCAC
CCR8	ACGTCACGATGACCGACTACT	CCCAGCACAAACAAGACGC
CXCR3	TACCTTGAGGTTAGTGAACGTCA	CGCTCTCGTTTTCCCCATAATC
CX3CR1	GAGTATGACGATTCTGCTGAGG	CAGACCGAACGTGAAGACGAG
GAPDH	AGGTCGGTGTGAACGGATTTG	TGTAGACCATGTAGTTGAGGTCA
